# Supplementary material for: Porous Polydimethylsiloxane Elastomer Hybrid with Zinc Oxide Nanowire for Wearable, Wide-Range, and Low Detection Limit Capacitive Pressure Sensor
Source: Nanomaterials (Basel). 2022 Jan 14;12(2):256. doi: 10.3390/nano12020256 (PMC8779111; doi:10.3390/nano12020256)
Supplement: Supplementary file 1 [file nanomaterials-12-00256-s001.zip]

Archive with 1 entries (1 files):
- nanomaterials-1529461-supplementary.pdf
